# Supplementary material for: Modification of Polydiallyldimethylammonium Chloride with Sodium Polystyrenesulfonate Dramatically Changes the Resistance of Polymer-Based Coatings towards Wash-Off from Both Hydrophilic and Hydrophobic Surfaces
Source: Polymers (Basel). 2022 Mar 19;14(6):1247. doi: 10.3390/polym14061247 (PMC8955630; doi:10.3390/polym14061247)
Supplement: Supplementary file 1 [file polymers-14-01247-s001.zip]

Archive with 1 entries (1 files):
- polymers-1619807-SI.pdf
